# Supplementary material for: Activation of Cph1 causes ß(1,3)-glucan unmasking in Candida albicans and attenuates virulence in mice in a neutrophil-dependent manner
Source: PLoS Pathog. 2021 Aug 25;17(8):e1009839. doi: 10.1371/journal.ppat.1009839 (PMC8423308; doi:10.1371/journal.ppat.1009839)
Supplement: S2 Table — (XLSX) [file ppat.1009839.s009.xlsx]

## Sheet: Sheet1
Primer Name	Sequence (5' to 3')	Description	Source
AWO117	GTACACTTCACACCTCAG	CPH1 sequencing primer (sits at -324).	This Study
AWO150	aacttgcggccgcCATGTCAATTACTAAAACATAC	Forward primer flanked by NotI cut site to amplify CPH1 ORF and 3' UTR for cloning into pBT1. Also used for sequencing.	This Study
AWO151	TAAAAgagctCGAAATCCTTAAAAGACAAGC	Reverse primer flanked by SacI cut site to amplify CPH1 ORF and 3' UTR for cloning into pBT1 and for checking CPH1 gene deletion.	This Study
AWO156	GGTAATATCATCGATGAACAG	STE11 forward primer for amplifying Ptet-off promotor from TC147 (sits -512bp from start codon in STE11 5' untranslated region).	This Study
AWO157	CAACATCGATTGAACTGAAC	STE11 reverse primer for amplifying Ptet-off promotor from TC147 (sits at 1906 in open reading frame and 505bp downstream of the homologous region for the Ptet-off insert (that’s at 1401)).	This Study
AWO158	GAGGTTCCAAAATTGCATC	Reverse primer Peno1-CPH1 Genomic integration check.	This Study
AWO162	CGTAAACTATTTTTAATTTGtgagttggtacaagtgatgtGTTTTAGAGCTAGAAATAGC	CPH1 gRNA forward primer for fragment B amplification for CRISPR-mediated gene deletion.	This Study
AWO171	CGTAAACTATTTTTAATTTGctggtcgagtgattatggtgGTTTTAGAGCTAGAAATAGC	DFI1 gRNA forward primer for fragment B amplification for CRISPR-mediated gene deletion.	This Study
AWO174	CTCTCATCTACCAAGAATG	Forward primer for checking DFI1 gene deletion.	This Study
AWO176	aacttgcggccgcATGGAGAAACTTTCAATCAAC	Forward primer flanked by NotI cut site to amplify DFI1 ORF and 3' UTR for cloning into pBT1. Also used for DFI1 sequencing check.	This Study
AWO177	TAAAAgagctCCGAACCTTTGATTTCTGTC	Reverse primer flanked by SacI cut site to amplify DFI1 ORF and 3' UTR for cloning into pBT1 and for checking DFI1 gene deletion. Also used for DFI1 sequencing check.	This Study
AWO181	CACCAAGTCAATACAAAGC	CPH1 sequencing primer (sits at +857 in ORF).	This Study
AWO182	CAACCTATATAAAGGCAATAC	CPH1 sequencing primer (sits at +1350 in ORF).	This Study
AWO179	TAAAAgagctCGCGTCCTTACATCATTATTAG	Reverse primer flanked by SacI cut site for checking OPY2 gene deletion.	This Study
AWO187	AACTTgggcccGAGTACACTTCACACCTCAG	Forward primer flanked by an ApaI cut site that sits at -326 in CPH1 5'UTR for amplifying CPH1 ORF with 326bp of homology to the CPH1 promoter.	This Study
AWO188	aacttctcGAGttagccgctgctCTTGTCGTCATCGTCTTTGTAGTCgcatatgccTGTTTGTGACTGTTTTACTTC	Reverse primer flanked by a XhoI cut site and flag-tag sequence for amplifying the CPH1 ORF with a C-terminal flag-tag.	This Study
AWO199	CGTAAACTATTTTTAATTTGacaacaacaagctcaggctcGTTTTAGAGCTAGAAATAGC	CEK1 gRNA forward primer for fragment B amplification for CRISPR-mediated gene deletion.	This Study
AWO205	CTCCAATTCCAACTCTAAC	Forward primer for checking CEK1 gene deletion.	This Study
AWO227	CGTAAACTATTTTTAATTTGctactaaaaagagacgaaaaGTTTTAGAGCTAGAAATAGC	OPY2 gRNA forward primer for fragment B amplification for CRISPR-mediated gene deletion.	This Study
AWO232	GGAATATAAGGTACATCACC	Reverse primer for checking OPY2 gene deletion.	This Study
AWO250	CACGTGATCAACAAATTG	Reverse primer for checking CEK1 gene deletion.	This Study
AWO263	AACTTggtacCGAATATTACGTATTCTCCTCCTTC	Forward primer for amplifying PCK1 promoter (-712 to -1) with flanking KpnI cut site. Also used for CEK1 sequencing check.	This Study
AWO264	AACTTgggcccGATTGATAATTATTTGAATAAGTTAATG	Reverse primer for amplifying PCK1 promoter (-712 to -1) with flanking ApaI cut site.	This Study
AWO265	TAAAAccgcGGACAAACAAATAAACAAAAAAAAAAAAG	Forward primer for amplifying PCK1 3' UTR (495bp immedietly after stop codon) with flanking SacII cut site.	This Study
AWO266	TAAAAgagctCGGATTATGAGACCTAATCTTATCAATG	Reverse primer for amplifying PCK1 3' UTR (495bp immedietly after stop codon) with flanking SacI cut site.	This Study
AWO267	AACTTgggcccATGATGAATATAGATCAACATCATC	Forward primer for amplifying CEK1 ORF with flanking ApaI cut site for cloning into pAW087 plasmid. Also used for CEK1 sequencing check.	This Study
AWO268	aacttctcgagCTTTATAATGGTTTCATAATCTCTTC	Reverse primer for amplifying CEK1 ORF with flanking XhoI cut site for cloning into pAW087 plasmid. Also used for CEK1 sequencing check.	This Study
AWO343	CGTAAACTATTTTTAATTTGgataatggtgaaggcactggGTTTTAGAGCTAGAAATAGC	HST7 gRNA forward primer for fragment B amplification for CRISPR-mediated gene deletion.	This Study
AWO346	GAATGAGAGACAGAATGAAAAG	Forward primer for checking HST7 gene deletion.	This Study
AWO347	GAGGAATTTTTGTTGGATTTG	Reverse primer for checking HST7 gene deletion.	This Study
AWO348	AACTTgggcccATGACAAGAACAACTCGTATAGA	HST7 forward primer with flanked by an ApaI Cutsite for cloning into pAW087 plasmid. Also used for HST7 sequencing check.	This Study
AWO349	AACTTgggcccGATTCCTGGTTATGCAATG	HST7 reverse primer with ApaI Cutsite for cloning into pAW087 plasmid.	This Study
AWO350	GTGGGTAAATGAAGTATAGGTG	Ppck1-HST ligation check primer (reverse). Also used for HST7 sequencing check.	This Study
AWO351	CTGGGTCAGGTGTAATTGTG	HST7 sequencing primer forward (Sits +364)	This Study
AWO352	CCACCCAAAAAACAATGG	HST7 sequencing primer forward (Sits +808)	This Study
AWO353	GACACTTTTGTCGGTACTTC	HST7 sequencing primer forward (Sits +1218)	This Study
AWO354	CAATCCTGTGACAAAGTTGCC	HST7 sequencing primer forward (Sits +1571)	This Study
AHIO1096	GACGGCACGGCCACGCGTTTAAACCGCC	Fragment A forward primer for CRISPR-mediated gene deletion.	1
AHO1097	CCCGCCAGGCGCTGGGGTTTAAACACCG	Fragment B reverse primer for CRISPR-mediated gene deletion.	1
AHO1098	caaattaaaaatagtttacgcaag	Fragment A reverse primer for CRISPR-mediated gene deletion.	1
AHO1237	aggtgatgctgaagctattgaag	Fragment C forward primer for CRISPR-mediated gene deletion.	1
AHO1238	TGTATTTTGTTTTAAAATTTTAGTGACTGTTTC	Fragment C reverse primer for CRISPR-mediated gene deletion.	1
BTO33	GACTAACGATTTCTATAAGG	PENO1 colony PCR forward check primer and primer for sequencing PENO1 overexpression constructs	2
JCO95	GATTATTAGTTAAACCACTGC	PMAL2 reverse primer for checking successful ligation into pYLC146 vectors on the 5' end of the internal nourseothricin marker	2
JCO96	TGAAGGGGGAGATTTTCACT	URA3 terminator forward primer for checking successful ligation into pYLC146 vectors on the 3' end of the internal nourseothricin marker	3
TCO168	CTGTTCTTTCATGGTATTCT	Forward primer that sits at -117bp of the STE11 promoter to check if Ptet-off-STE11ΔN467 was integrated into the genome in AWY080	4
TCO169	ACTGATTTATTCAATTGATGG	Reverse primer that sits in the PTDH3 in the pWTF1 construct to check if Ptet-off-STE11ΔN467 was integrated into the genome in AWY080	4
TCO173	AAAAGCGGCCGCGATGAATAGATACAGAGAGAA	Forward primer flanked by a NotI cut site for amplifying the 3'UTR of CPH1	This Study
TCO174	AAAAGAGCTCCCTTAAAAGACAAGCAACATT	Reverse primer flanked by a SacI cut site for amplifying the 3'UTR of CPH1	This Study
CRISPR-Cas9 Repair Templates
AWO222	TACACTCTTTCGCCATGTCAATTACTAAAACATACAATGGTGATCCTACAATGAATAGATACAGAGAGAAAGAGAAAGAAAGAAAAAAACTAAGTAAATG	CPH1 repair template for whole gene deletion (sense oligomer)	This Study
AWO223	CATTTACTTAGTTTTTTTCTTTCTTTCTCTTTCTCTCTGTATCTATTCATTGTAGGATCACCATTGTATGTTTTAGTAATTGACATGGCGAAAGAGTGTA	CPH1 repair template for whole gene deletion (antisense oligomer)	This Study
AWO228	CATGCCAATACCCAGATCGTTTATATTTGAACCTGAGTTGGAACAGCTACGTCCCTGGTAATTGAGGCTTTACAAATGATTTCTATACTTGATATTAGAG	OPY2 repair template for whole gene deletion (sense oligomer)	This Study
AWO229	CTCTAATATCAAGTATAGAAATCATTTGTAAAGCCTCAATTACCAGGGACGTAGCTGTTCCAACTCAGGTTCAAATATAAACGATCTGGGTATTGGCATG	OPY2 repair template for whole gene deletion (antisense oligomer)	This Study
AWO230	CACTGTATCGACGTATTTTGTCAACAGCTACACATGCAATCAACCACACCACAAGGCTTATTTTGGATGAGGGTGGTTTTTTTTATAAGTATTTTGTAGT	DFI1 repair template for whole gene deletion (sense oligomer)	This Study
AWO231	ACTACAAAATACTTATAAAAAAAACCACCCTCATCCAAAATAAGCCTTGTGGTGTGGTTGATTGCATGTGTAGCTGTTGACAAAATACGTCGATACAGTG	DFI1 repair template for whole gene deletion (antisense oligomer)	This Study
AWO249	ATAGATCAACATCATCAGCTTCAACAGCAACATCAACAACAAATGTTACATAAAGAGGTCAAGCYAAGTTAAGCTAAACTAAACTAAACTAAACTAAACT	CEK1 repair template for whole gene deletion (sense oligomer)	This Study
AWO250	AGTTTAGTTTAGTTTAGTTTAGTTTAGCTTAACTTRGCTTGACCTCTTTATGTAACATTTGTTGTTGATGTTGCTGTTGAAGCTGATGATGTTGATCTAT	CEK1 repair template for whole gene deletion (antisense oligomer)	This Study
AWO344	CCTCAACAATGACAAGAACAACTCGTATAGATACACAAGAAGCTACAAAGTAAACACAACTCATATACATATACAAAAAAAAAACGCATTTATGCATCAT	HST7 repair template for whole gene deletion (sense oligomer)	This Study
AWO345	ATGATGCATAAATGCGTTTTTTTTTTGTATATGTATATGAGTTGTGTTTACTTTGTAGCTTCTTGTGTATCTATACGAGTTGTTCTTGTCATTGTTGAGG	HST7 repair template for whole gene deletion (antisense oligomer)	This Study
References
1) Nguyen N, Quail MMF, Hernday AD. An Efficient, Rapid, and Recyclable System for CRISPR-Mediated Genome Editing in Candida albicans. mSphere. 2017;2(2). Epub 2017/05/13. doi: 10.1128/mSphereDirect.00149-17. PubMed PMID: 28497115; PubMed Central PMCID: PMCPMC5422035.
2) Tams RN, Cassilly CD, Anaokar S, Brewer WT, Dinsmore JT, Chen YL, et al. Overproduction of Phospholipids by the Kennedy Pathway Leads to Hypervirulence in Candida albicans. Front Microbiol. 2019;10:86. Epub 2019/02/23. doi: 10.3389/fmicb.2019.00086. PubMed PMID: 30792701; PubMed Central PMCID: PMCPMC6374345.
3) Chen YL, Montedonico AE, Kauffman S, Dunlap JR, Menn FM, Reynolds TB. Phosphatidylserine synthase and phosphatidylserine decarboxylase are essential for cell wall integrity and virulence in Candida albicans. Mol Microbiol. 2010;75(5):1112-32. Epub 2010/02/06. doi: 10.1111/j.1365-2958.2009.07018.x. PubMed PMID: 20132453.
4) Chen T, Wagner AS, Tams RN, Eyer JE, Kauffman SJ, Gann ER, et al. Lrg1 Regulates beta (1,3)-Glucan Masking in Candida albicans through the Cek1 MAP Kinase Pathway. mBio. 2019;10(5). Epub 2019/09/19. doi: 10.1128/mBio.01767-19. PubMed PMID: 31530671; PubMed Central PMCID: PMCPMC6751057.
